# Supplementary material for: SARS-CoV-2 RBD-Specific Antibodies Induced Early in the Pandemic by Natural Infection and Vaccination Display Cross-Variant Binding and Inhibition
Source: Viruses. 2022 Aug 24;14(9):1861. doi: 10.3390/v14091861 (PMC9503696; doi:10.3390/v14091861)
Supplement: Supplementary file 1 [file viruses-14-01861-s001.zip]

Archive with 1 entries (1 files):
- viruses-1838888-supplementary.pdf
